# Supplementary material for: Effect on Different Glial Cell Types of S100B Modulation in Multiple Sclerosis Experimental Models
Source: Int J Mol Sci. 2025 Jun 20;26(13):5948. doi: 10.3390/ijms26135948 (PMC12249851; doi:10.3390/ijms26135948)
Supplement: Supplementary file 1 [file ijms-26-05948-s001.zip]

Archive with 1 entries (1 files):
- KO S100B supplementary figures.pdf
